# Supplementary material for: H2O2 and Ca2+-based signaling and associated ion accumulation, antioxidant systems and secondary metabolism orchestrate the response to NaCl stress in perennial ryegrass
Source: Sci Rep. 2016 Nov 2;6:36396. doi: 10.1038/srep36396 (PMC5090991; doi:10.1038/srep36396)
Supplement: Supplementary Table S3 [file srep36396-s3.xls]

## Sheet: Table S3
H2O2 and Ca2+-based signaling and associated ion accumulation, antioxidant systems and secondary metabolism orchestrate the response to NaCl stress in perennial ryegrass
Tao Hu, Ke Chen, Longxing Hu, Erick Amombo, Jinmin Fu
Table S3. Positively identified metabolites in gas chromatography–mass spectrometry chromatograms
of polar fractions of leaf and root extracts in stressed parannial ryegrass.
Metabolites	leaf at 0 day after treatment						leaf at 2 day after treatment						leaf at 4 day after treatment						leaf at 8 day after treatment						root at 8 day after treatment
	Control	Na+Ca2+	NaCl	H2O2	NaCl+H2O2	NaCl-Ca2+	Control	Na+Ca2+	NaCl	H2O2	NaCl+H2O2	NaCl-Ca2+	Control	Na+Ca2+	NaCl	H2O2	NaCl+H2O2	NaCl-Ca2+	Control	Na+Ca2+	NaCl	H2O2	NaCl+H2O2	NaCl-Ca2+	Control	Na+Ca2+	NaCl	H2O2	NaCl+H2O2	NaCl-Ca2+
Alanine (2TMS)	0.0527758	0.0525525	0.0926563	0.0211835	0.0331977	0.046683	0.0474005	0.0544913	0.029225	0.0547199	0.0461738	0.0605247	0.0277104	0.0224304	0.0805294	0.040689	0.0496872	0.0336094	0.0254436	0.0433128	0.0137117	0.0370782	0.0172151	0.0161977	0.0216357	0.015542	0.0193468	0.0199438	0.0136722	0.0286158
Valine (2TMS)	0.00706326	0.00720072	0.0120511	0.00457908	0.00500694	0.00507785	0.00541508	0.00480722	0.00440281	0.00771455	0.00464259	0.00924456	0.0101091	0.0204108	0.0316188	0.00741709	0.0608299	0.0303588	0.00993641	0.0179026	0.00351364	0.00697915	0.00372188	0.0293439	0.00343763	0.00217306	0	0.00294461	0.0019702	0.00367523
Serine (2TMS)	0.0747337	0.0660165	0.0152891	0.0659718	0.0409624	0.060305	0.0575733	0.16143	0.0385421	0.0300918	0	0.187048	0.0102563	0.0990358	0.00852636	0.0375694	0.0309808	0.291835	0.0183601	0.0607712	0.0786185	0.0144885	0.0250387	0.103366	0.000855585	0	0.00209318	0	0	0
Proline (2TMS)	0.018804	0.0222816	0.00622567	0.0200105	0.0106757	0.0215296	0.0067754	0.0254576	0.0113618	0.00485125	0.00499268	0.0287021	0.00265077	0.033061	0.381023	0.0132893	0.603021	0.04948	0.00958777	0.0206636	0.0235332	0.0100151	0.0346876	0.0735328	0	0.00610389	0.000727471	0	0	0
Glycine (3TMS)	0.00427676	0.0036257	0.00583726	0.00372139	0.00427869	0.00542294	0.00359334	0.015741	0.00314398	0	0.00618191	0.0112247	0.00334143	0.0194167	0.0214329	0.0031501	0.0172581	0.0233178	0.000479388	0.0656667	0.00131694	0.00323112	0	0.00670119	0	0.00373142	0.000504396	0.00153287	0	0
Alanine [+CO2] (2TMS)	0.0416689	0.0112377	0.00984839	0.0379011	0.0172875	0.0109853	0.0049605	0.000244873	0	0.00351364	0.000275612	0.000309945	0.000643362	0.33631	0.00172908	0.00552703	0.00514956	0.00143321	0.0078965	0.005804	0.000278422	0.00672148	0	0.00132392	0.000420147	0.000616277	0.000259014	0.0292631	0.000276091	0
Pyroglutamic acid (2TMS)	0.0654982	0.0808222	0.200809	0.0671254	0.0446007	0.0758649	0.0675854	0.0962441	0.0611862	0.0555882	0.09098	0.146404	0.037104	0.0409214	0.0654966	0.0281707	0.149127	0.0726259	0.0200656	0.0822786	0.0137846	0.0121132	0.0243954	0.0663272	0.00820997	0.00059665	0.029628	0.0226444	0.0234975	0.00822086
Glutamic acid (3TMS)	0.032353	0.00580972	0.0716805	0.00467448	0.0306605	0.0262778	0.037721	0.0197254	0.00146429	0.0368748	0.00117516	0.000381291	0.0759528	0.0808057	0.20799	0	0.222127	0	0.000337751	0.206248	0.00117275	0.000238156	0.000392127	0	0.00261991	0.000578594	0.00113024	0.000728526	0.00108707	0
Hexadecanoic acid (1TMS)	1.26537	1.02438	0.944402	0.670991	0.774058	0.543538	1.10743	1.3715	1.18922	0.896138	1.22086	0.967665	0.693917	0.481437	1.33818	1.59154	1.70471	0.729323	0.930918	0.81621	0.883495	0.639219	0.215043	0.800521	0.98663	0.812699	0.997939	1.2305	0.956782	1.2095
Octadecan-1-ol, n- (1TMS)	0.00413439	0.00280573	0.0069641	0.00355621	0.00226479	0.00262	0.00325155	0.00399508	0.00446923	0.00439425	0.00424325	0.00270003	0.000248486	0.00230129	0.00559397	0.00347565	0.00603581	0.00280799	0.00466901	0.00302156	0.00196736	0.00302342	0.00127133	0.00238864	0.00241748	0.00358618	0.00386167	0.00279733	0.00364941	0
Octadecadienoic acid, n- (1TMS)	0.00571881	0.00843516	0.0137325	0.00933747	0.00731468	0.0128126	0.00586966	0.0165476	0.0121582	0.0231269	0.0135683	0.00468602	0.00594791	0.00601155	0.00716501	0.0181514	0.0252392	0.0119618	0.00991379	0.0191379	0.00340472	0.00678551	0.00297608	0.0127666	0.00366481	0.0117493	0.00445653	0.00985602	0.00722666	0
Octadecanoic acid (1TMS)	0.337261	0.296493	0.28082	0.156459	0.196651	0.13443	0.378404	0.405552	0.278613	0.242012	0.185511	0.297876	0.172808	0.156323	0.352832	0.564725	0.502366	0.18493	0.219434	0.294157	0.266136	0.173759	0.0280651	0.197646	0.248355	0.289027	0.227092	0.338031	0.295163	0.406623
Lactic acid (2TMS)(Propanoic acid)	0.0465036	0.0483429	0.0509219	0.0780873	0.0887386	0.0295169	0.0448917	0.0653921	0.0337396	0.0652054	0.0346116	0.0627388	0.0341507	0.0617447	0.0899472	0.0864682	0.0555764	0.110558	0.0397507	0.0629496	0.0684481	0.0396175	0.0668273	0.0444154	0.102146	0.130152	0.0874328	0.102719	0.0710478	0.11213
Oxalic acid (2TMS)	0.224944	0.224848	0.2762	0.221265	0.17478	0.204955	0.179135	0.206434	0.17397	0.310989	0.182456	0.201502	0.160425	0.133869	0.272685	0.238783	0.164101	0.199156	0.270561	0.174933	0.186561	0.219395	0.218366	0.160379	0.186833	0.146941	0.236858	0.300777	0.134166	0.313604
Phosphoric acid monomethyl ester (2TMS)	0.0377147	0.0152073	0.0167859	0.00937457	0.0135497	0.0162869	0.0154728	0.0137057	0.0146901	0.010127	0.00909284	0.00912818	0.0200561	0.105238	0.029346	0.0199325	0.531514	0.0689954	0.0401018	0.0716676	0.0175038	0.0207298	0.0253511	0.0227034	0.0249976	0.0136178	0.0167318	0.0191979	0.00733817	0.0294879
Malonic acid (2TMS)	0.0201427	0.00557553	0.00808651	0.00489442	0.0124651	0.00996205	0.00904032	0.00478814	0.00693972	0.00450059	0.00420396	0.00503632	0.00759873	0.0139531	0.00963693	0.00942487	0.0178589	0.0231646	0.0318659	0.00993506	0.0162735	0.0144698	0.0251161	0.0208428	0.00199442	0	0	0.00295419	0.00356056	0
Phosphoric acid (3TMS)	0.665894	0.318303	0.44912	0.0746097	0.362229	0.413969	0.582032	0.228627	0.220172	0.147208	0.141822	0.225288	0.403861	0.248218	0.316448	0.47597	0.63599	0.682839	1.10377	0.203454	0.519366	0.433591	0.68006	0.537153	0.44327	0.125057	0.38339	0.215741	0.954534	0.0509469
Succinic acid (2TMS)	0.0241565	0.0280002	0.0135147	0.0128742	0.0162537	0.0140254	0.0235037	0.0369273	0.0434458	0.0174742	0.0551452	0.0271208	0.0113425	0.0214551	0.0302068	0.0230767	0.0534584	0.0393037	0.0208333	0.0361685	0.0330685	0.0318903	0.0999843	0.053561	0.0402205	0.00350611	0.00825748	0.052019	0.00990826	0.00409885
Glyceric acid (3TMS)	0.0479388	0.0617287	0.0808045	0.102449	0.0417375	0.0907064	0.0367537	0.0889488	0.100536	0.0706139	0.0898852	0.117411	0.0600354	0.0989022	0.111337	0.0729878	0.10053	0.128474	0.0223687	0.0252927	0.0312446	0.040211	0.0561435	0.0413958	0.00435511	0.00196659	0.000399056	0.00500818	0.00207873	0
Fumaric acid (2TMS)	0.00383588	0.00311883	0.00266129	0.00310219	0.00249517	0.00379532	0.00248025	0.00348188	0.00293355	0.00323329	0.00202545	0.00252108	0.00185201	0.00379883	0.00305777	0.00690551	0.00411577	0.00550795	0.0032409	0.00386051	0.00334873	0.00624829	0.008482	0.00590701	0.0026403	0.000525994	0.000650634	0.00683386	0.00167682	0
Propanoic acid, 2-amino-2-methyl-3-hydroxy- (3TMS)	0.00924355	0.00157321	0.0502226	0.00110502	0.00761925	0.00385027	0.0127225	0.00852841	0.000577275	0.0181245	0.000429837	0	0.0288815	0.0212274	0.0835851	0	0.122679	0.0155349	0.000244723	0.0222778	0.000962588	0.00044586	0.00165443	0.000898902	0.000417962	0.000305391	0.00060478	0.000270147	0.000353015	0
Malic acid (3TMS)	0.75265	0.872107	0.714571	1.74993	0.722351	1.05708	0.636263	0.823933	0.84446	1.55793	0.757691	1.20432	0.352686	0.381987	0.551241	1.15618	0.979452	1.01894	0.622528	1.32967	0.788355	1.55723	1.18208	1.17065	0.329942	0	0.0731697	1.26335	0.0884588	0.0559873
Butanoic acid, 4-amino- (3TMS)	0.136472	0.0904212	0.182953	0.0756273	0.0934966	0.168297	0.186978	0.164273	0.00299749	0.179383	0	0.0922777	0.124861	0.0869284	0.151356	0.0810015	0.107099	0.158064	0.00862648	0.13411	0.00136143	0.161387	0	0.0384486	0.000164564	0.000322662	0.000263972	0.000577767	0	0
Threonic acid (4TMS)	0.00516771	0.00264212	0.00471928	0.00403054	0.00216912	0.0129178	0.00587422	0.00269519	0.00576282	0.0032992	0.00313318	0.00491819	0.00284295	0.0120232	0.0162646	0.0106188	0.0183385	0.0119232	0.00315374	0.00760105	0.00883587	0.00959341	0.0145253	0.0126963	0.00579977	0.000435712	0.000351962	0.00207491	0.000512229	0
Shikimic acid (4TMS)	0.0568494	0.0654025	0.0441549	0.0371132	0.0740849	0.143481	0.0294748	0.0427394	0.0790811	0.0587459	0.0245922	0.0743337	0.031566	0.0416493	0.0223548	0.148794	0.0696555	0.148666	0.135642	0.0630183	0.0546497	0.391043	0.0441613	0.140898	0.00661604	0.00841748	0.00290617	0.0132599	0.00626005	0
Citric acid (4TMS)	1.7829	1.2602	1.42442	0.871394	1.35451	1.6471	1.38402	1.21079	1.11526	1.35832	0.487417	1.40583	1.01991	1.89844	1.09024	1.95034	2.84957	2.52267	1.68622	1.8725	1.0428	1.53618	0.0365129	0.847189	0.175104	0.00464524	0.174824	1.04333	0.0370224	0.0793955
Galactaric acid (6TMS)	0.00346619	0.00579689	0.00571468	0.00849391	0.00478143	0.00446138	0.00505392	0.0021156	0.000369332	0.00899943	0.000502552	0.00260062	0.00394575	0.0151609	0.0144575	0.00589763	0.0150478	0.00576262	0.010663	0.00272205	0.00139211	0.00489587	0.00477056	0.0114217	0.0528052	0.00576082	0	0.0322146	0.00135064	0.135633
Ethanolamine (3TMS)	0.0096695	0.0188086	0.0180841	0.0120325	0.0102882	0.00928527	0.00624677	0.0238536	0.00518679	0.0148974	0	0.00976445	0.015024	0.014231	0.0301289	0.0132573	0.00856157	0.0289515	0.00490367	0.0079957	0.0116991	0.0186426	0.00355098	0.0164102	0	0	0	0	0	0.00213795
Glycerol (3TMS)	0.248521	0.225411	0.256416	0.238946	0.212941	0.245086	0.195972	0.355567	0.259558	0.212685	0.287495	0.237791	0.171961	0.235695	0.375885	0.286421	0.288247	0.306714	0.210519	0.243295	0.251165	0.235956	0.32395	0.239233	0.139857	0.224656	0.141813	0.165938	0.157202	0.121001
Tagatose (1MEOX) (5TMS) BP	1.42567	1.53537	1.4783	2.22432	1.19593	1.37035	2.0688	2.64829	2.24661	2.28199	2.18461	2.73601	0.817929	1.14261	2.03123	1.03599	2.5796	2.41269	1.15509	4.36999	2.94133	1.05928	4.08153	3.77069	2.75397	2.30186	3.36654	3.14808	3.10724	0.205068
Psicose (1MEOX) (5TMS) MP	0.973688	1.04431	1.02252	1.49886	0.828735	0.935308	1.44319	1.81601	1.53395	1.53378	1.47857	1.84448	0.557977	1.86902	1.40102	0.697238	1.8547	1.64367	0.799806	2.99795	2.04596	0.721465	2.82608	2.57367	2.07185	1.74158	2.4985	2.2969	2.39044	0.217539
Allose (1MEOX) (5TMS) MP	0.116713	0.0854738	0.11971	0.0873055	0.0972599	0.109728	0.123112	0.131397	0.127669	0.104023	0.11015	0.124672	0.0792852	0.840892	0.0956929	0.138426	0.119561	0.141927	0.146474	0.235948	0.178282	0.141595	0.217086	0.202291	0.0105677	0.0236815	0.0322566	0.0117192	0.0230658	0
Idose (1MEOX) (5TMS) MP	2.12587	2.24244	2.24917	3.20126	1.86965	2.07566	3.02523	3.86195	3.23764	3.25305	3.08164	3.94002	1.23256	1.67613	2.97964	1.5986	3.83433	3.45091	1.74443	6.24919	4.16719	1.56815	5.68359	5.28255	2.49122	2.65211	4.1185	2.2812	3.61022	0.172946
Talose (1MEOX) (5TMS) MP	0.0255561	0.0179469	0.024244	0.0165568	0.0209258	0.0227002	0.0235014	0.00217802	0.02659	0.0214976	0.0234833	0.0277208	0.0189015	1.66237	0.0197175	0.0317379	0.0298209	0.043057	0.032968	0.0493981	0.0384935	0.0322269	0.0443977	0.0920149	0	0	0	0	0	0
Allose (1MEOX) (5TMS) BP	0.327499	0.37786	0.367048	0.529138	0.295609	0.341651	0.476594	0.735907	0.571674	0.542514	0.55946	0.71719	0.189561	0.296332	0.486176	0.266619	0.64732	0.652393	0.25186	1.11655	0.732697	0.245227	1.0299	1.01772	0.419742	0.442247	0.681539	0.385616	0.6446	0.024603
Glucose (1MEOX) (5TMS) BP	0.00808739	0.0109355	0.0147855	0.023512	0.0101193	0.013415	0.0124366	0.0196936	0.0157745	0.0271574	0.0148819	0.0230833	0.0087233	0.294719	0.0185911	0.0169996	0.0366031	0.0212871	0.0115171	0.0320656	0.00574868	0.00851585	0.00316028	0.0170813	0.295641	0.00627189	0	0	0.00583071	0
Glucoheptose (1MEOX) (6TMS) MP	0.000956387	0.00372836	0	0.000345374	0	0.0021744	0	0.00409049	0.00456482	0.00528013	0.00753417	0.00525562	0.00513939	0.144139	0	0	0.00596009	0.0033449	0.00113142	0.00443636	0.00227416	0.00832142	0.00176647	0.00235809	0.00431215	0.000792917	0	0.00381431	0.00105726	0
Sucrose (8TMS)	6.19934	4.4641	5.82561	4.2636	5.46855	6.42629	4.09336	8.36749	11.5798	2.73663	16.6813	7.07902	0.459519	3.37814	12.2069	6.43843	31.9229	11.6744	0.212805	11.226	9.47172	1.3327	9.16075	9.25877	0.933304	1.3224	3.06947	0.525963	0.776883	0.284199
Lactulose (1MEOX) (8TMS) MP	0.0169383	0.017528	0.0152131	0.00831195	0.00976885	0.0130404	0.029714	0.0144006	0.00832704	0.0173942	0.00685922	0.00582756	0.0117997	3.46565	0.0121089	0.00737058	0.00889743	0.00840524	0.057825	0.0472743	0.0228605	0.01578	0.0120643	0.0178432	0	0	0	0.0156468	0	0.00784027
Cellobiose, D- (8TMS)	0.120984	0.120203	0.165994	0.0302419	0.183811	0.0842757	0.156342	0.149023	0.0990554	0.121563	0.206599	0.0669891	0.0606727	0.0903275	0.190044	0.0692332	0.361305	0.220865	0.0142786	0.301054	0.242458	0.0394754	0.156864	0.199624	0.320651	0.071021	0.95628	0.555455	0.148654	0
Inositol, myo- (6TMS)	0.30051	0.271365	0.382452	0.264542	0.282152	0.248444	0.351981	0.326566	0.357168	0.325024	0.29129	0.31258	0.214668	0.616969	0.297957	0.457541	0.396052	0.304821	0.341533	0.358232	0.279127	0.342721	0.196691	0.229979	0.170117	0.121908	0.0891666	0.154279	0.122207	0.0328537
